# Supplementary material for: Characterising a Novel Therapeutic Target for Psoriasis, TYK2, Using Functional Genomics
Source: Int J Mol Sci. 2024 Dec 9;25(23):13229. doi: 10.3390/ijms252313229 (PMC11642893; doi:10.3390/ijms252313229)
Supplement: Supplementary file 1 [file ijms-25-13229-s001.zip]

Archive with 1 entries (1 files):
- ijms-3255006-supplementary.pdf
